# Supplementary material for: Combination Therapy of Cuban Policosanol (Raydel®, 20 mg) and Intensive Exercise for 12 Weeks Resulted in Improvements in Obesity, Hypertension, and Dyslipidemia without a Decrease in Serum Coenzyme Q10: Enhancement of Lipoproteins Quality and Antioxidant Functionality in Obese Participants
Source: Pharmaceuticals (Basel). 2024 Jan 19;17(1):132. doi: 10.3390/ph17010132 (PMC10820701; doi:10.3390/ph17010132)
Supplement: Supplementary file 1 [file pharmaceuticals-17-00132-s001.zip]

Archive with 1 entries (1 files):
- pharmaceuticals-2806416-supplementary.pdf
